# Supplementary material for: Optimization of Biodegradation Characteristics of Sphingopyxis sp. YF1 against Crude Microcystin-LR Using Response Surface Methodology
Source: Toxins (Basel). 2022 Mar 27;14(4):240. doi: 10.3390/toxins14040240 (PMC9026303; doi:10.3390/toxins14040240)
Supplement: Supplementary file 1 [file toxins-14-00240-s001.zip]

Archive with 1 entries (1 files):
- toxins-1565651-supplementary.pdf
